# Supplementary material for: Moving away from the "unit cost". Predicting country-specific average cost curves of VMMC services accounting for variations in service delivery platforms in sub-Saharan Africa
Source: PLoS One. 2021 Apr 22;16(4):e0249076. doi: 10.1371/journal.pone.0249076 (PMC8062035; doi:10.1371/journal.pone.0249076)
Supplement: S2 Table — (XLSX) [file pone.0249076.s005.xlsx]

## Sheet: Hoja1
S6 Annex. Estimations for all possible SDPs (112 combinations) in the 14 priority countries for VMMC in Africa
	Botswana		Eswatini		Ethiopia		Kenya		Lesotho		Malawi		Mozambique		Namibia		Rwanda		South Africa		Uganda		Tanzania		Zambia		Zimbabwe
	Extrapolations	UCSR	Extrapolations	UCSR	Extrapolations	UCSR	Extrapolations	UCSR	Extrapolations	UCSR	Extrapolations	UCSR	Extrapolations	UCSR	Extrapolations	UCSR	Extrapolations	UCSR	Extrapolations	UCSR	Extrapolations	UCSR	Extrapolations	UCSR	Extrapolations	UCSR	Extrapolations	UCSR
Urban-Public-Clinic	86 ( 57 - 129 )		95 ( 72 - 126 )		21 ( 14 - 31 )		42 ( 29 - 60 )		52 ( 37 - 72 )		27 ( 19 - 39 )		38 ( 26 - 56 )		103 ( 75 - 140 )		67 ( 44 - 101 )		130 ( 91 - 184 )	62 (58 - 65)*	21 ( 15 - 29 )		35 ( 25 - 49 )		56 ( 43 - 72 )		45 ( 35 - 58 )	50 (39 - 62)*
Urban-Public-Hospital	89 ( 61 - 132 )	93	99 ( 77 - 127 )		22 ( 15 - 31 )		43 ( 31 - 59 )		54 ( 40 - 71 )		28 ( 21 - 39 )		39 ( 28 - 57 )	33 (0 - 166)*	107 ( 80 - 143 )		69 ( 47 - 102 )		134 ( 98 - 184 )		21 ( 16 - 29 )		36 ( 27 - 48 )		58 ( 47 - 71 )		47 ( 38 - 58 )	62 (48 - 77)*
Urban-Private-Clinic	89 ( 60 - 134 )		99 ( 72 - 137 )		22 ( 15 - 31 )		43 ( 31 - 61 )		54 ( 38 - 76 )		28 ( 19 - 42 )		40 ( 26 - 61 )		107 ( 76 - 150 )		69 ( 44 - 110 )		135 ( 93 - 194 )		22 ( 16 - 30 )		36 ( 26 - 50 )		58 ( 43 - 77 )		47 ( 35 - 62 )
Urban-Private-Hospital	103 ( 69 - 155 )		114 ( 82 - 159 )		25 ( 18 - 35 )		50 ( 36 - 69 )	44 (35 - 53)*	62 ( 44 - 87 )		33 ( 22 - 48 )		46 ( 30 - 70 )		123 ( 87 - 174 )		80 ( 50 - 128 )		155 ( 108 - 224 )		25 ( 18 - 34 )	29 (0 - 83)*	42 ( 30 - 57 )	49 (34 - 65)*	67 ( 50 - 88 )		54 ( 41 - 72 )
Rural-Public-Clinic	86 ( 57 - 129 )	161	95 ( 72 - 126 )		21 ( 14 - 31 )		42 ( 29 - 60 )		52 ( 37 - 72 )		27 ( 19 - 39 )		38 ( 26 - 56 )		103 ( 75 - 140 )		67 ( 44 - 101 )		130 ( 91 - 184 )		21 ( 15 - 29 )		35 ( 25 - 49 )		56 ( 43 - 72 )		45 ( 35 - 58 )	114
Rural-Public-Hospital	99 ( 67 - 149 )		110 ( 83 - 146 )		24 ( 17 - 35 )		48 ( 34 - 68 )		60 ( 43 - 82 )		31 ( 22 - 44 )		44 ( 30 - 65 )		119 ( 87 - 162 )		77 ( 51 - 117 )		150 ( 106 - 212 )		24 ( 17 - 33 )		40 ( 29 - 56 )	38	64 ( 50 - 82 )		52 ( 41 - 66 )
Rural-Private-Clinic	100 ( 67 - 148 )		110 ( 80 - 151 )		24 ( 17 - 35 )		48 ( 34 - 68 )		60 ( 42 - 85 )		31 ( 21 - 46 )		44 ( 29 - 68 )		119 ( 85 - 166 )		77 ( 48 - 123 )		150 ( 103 - 217 )		24 ( 18 - 33 )		40 ( 29 - 56 )		64 ( 48 - 85 )		52 ( 40 - 68 )	114
Rural-Private-Hospital	115 ( 76 - 174 )		127 ( 90 - 180 )		28 ( 19 - 40 )		56 ( 39 - 79 )		69 ( 48 - 99 )		36 ( 24 - 54 )		51 ( 32 - 80 )		137 ( 96 - 197 )		89 ( 55 - 145 )		173 ( 117 - 255 )		28 ( 20 - 38 )		46 ( 33 - 65 )	38	74 ( 54 - 101 )		60 ( 44 - 81 )
* The confidence interval was estimated for the unit costs with two studies or more
